# Supplementary material for: The Fibromyalgia Decomposition Phenomenon: A Reflexive Thematic Analysis
Source: Behav Sci (Basel). 2024 Jan 11;14(1):47. doi: 10.3390/bs14010047 (PMC10813499; doi:10.3390/bs14010047)
Supplement: Supplementary file 1 [file behavsci-14-00047-s001.zip]

Archive with 1 entries (1 files):
- behavsci-2756234-supplementary.pdf
